# Supplementary material for: Micro-dissection and integration of long and short reads to create a robust catalog of kidney compartment-specific isoforms
Source: PLoS Comput Biol. 2022 Apr 25;18(4):e1010040. doi: 10.1371/journal.pcbi.1010040 (PMC9037928; doi:10.1371/journal.pcbi.1010040)
Supplement: S1 Table — (XLSX) [file pcbi.1010040.s002.xlsx]

## Sheet: Sheet1
Glomerular-only expressed genes				Tubular-interstitial-only expressed genes
KEGG Pathway	Count	P-Value		KEGG Pathway	Count	P-Value
Rap1 signaling pathway	77	2.66e-06		Metabolic pathways	316	3e-07
Ribosome	54	7.85e-06		Ubiquitin mediated proteolysis	48	9.58e-05
Thyroid hormone signaling pathway	45	7.63e-05		Aldosterone-regulated sodium reabsorption	19	0.000265
Non-alcoholic fatty liver disease (NAFLD)	55	0.000106		GnRH signaling pathway	33	0.000742
Neurotrophin signaling pathway	45	0.000238		Gastric acid secretion	28	0.000779
Transcriptional misregulation in cancer	58	0.000289		Renal cell carcinoma	26	0.000804
Pathways in cancer	117	0.000414		Axon guidance	42	0.00107
Endocytosis	77	0.000522		Sphingolipid signaling pathway	40	0.00122
Wnt signaling pathway	49	0.000524		Neurotrophin signaling pathway	40	0.00122
TNF signaling pathway	40	0.000605		Insulin resistance	36	0.00224
Epstein-Barr virus infection	44	0.000735		Choline metabolism in cancer	34	0.00254
Adherens junction	29	0.000853		Central carbon metabolism in cancer	24	0.00287
Platelet activation	46	0.000869		Inflammatory mediator regulation of TRP channels	33	0.00296
Bacterial invasion of epithelial cells	31	0.000921		HIF-1 signaling pathway	32	0.00413
Colorectal cancer	26	0.00109		Aldosterone synthesis and secretion	28	0.00442
Ubiquitin mediated proteolysis	47	0.00158		Biosynthesis of antibiotics	60	0.00556
Osteoclast differentiation	45	0.00196		Phosphatidylinositol signaling system	32	0.0058
Alzheimer's disease	55	0.00201		Fc gamma R-mediated phagocytosis	28	0.00765
Herpes simplex infection	59	0.00202		Apoptosis	22	0.00928
HIF-1 signaling pathway	35	0.00231		Oxytocin signaling pathway	44	0.00961
Proteoglycans in cancer	63	0.0026
Parkinson's disease	47	0.00353
Sphingolipid signaling pathway	41	0.00358
Vascular smooth muscle contraction	40	0.004
Spliceosome	44	0.00488
mTOR signaling pathway	23	0.00517
Leukocyte transendothelial migration	39	0.00526
Viral carcinogenesis	62	0.00766
Chemokine signaling pathway	57	0.00799
Oxidative phosphorylation	43	0.00843
Viral myocarditis	22	0.0091
HTLV-I infection	74	0.00938
